# Supplementary material for: Prescription, Compliance, and Burden Associated with Salt-Restricted Diets in Heart Failure Patients: Results from the French National OFICSel Observatory
Source: Nutrients. 2022 Jan 12;14(2):308. doi: 10.3390/nu14020308 (PMC8779371; doi:10.3390/nu14020308)
Supplement: Supplementary file 1 [file nutrients-14-00308-s001.zip]

Archive with 1 entries (1 files):
- nutrients-1491734-supplementary.pdf
